# Supplementary material for: Validation of LILR antibody specificities and development of LILRA3-specific antibodies
Source: Front Immunol. 2026 Apr 30;17:1729905. doi: 10.3389/fimmu.2026.1729905 (PMC13171362; doi:10.3389/fimmu.2026.1729905)
Supplement: Supplementary file 2 [file Table1.xlsx]

## Sheet: Sheet1
Supplementary Table 1. Summary of the commercially available antibodies used in this study
Antibody name	Clone	Vendor	Isotype	Fluorochrome	Dilution/Concentration
LILRA1	REA863/ 586326	Miltenyi Biotec	human IgG1	APC	1:11
	586439	R&D Systems	mouse IgG1	None	5 µg/mL
LILRA2	135.4	Thermo Fisher Scientific	rat IgG2a	PE	5 µg/mL
	600007	R&D Systems	mouse IgG1	APC	1:10
	REA219/ 24	Miltenyi Biotec	human IgG1	APC	1:11
LILRA3	Goat Polyclonal	R&D Systems	Goat IgG	None	5 µg/mL
	293106	R&D Systems	mouse IgG2b	None	5 µg/mL
	2E9	Thermo Fisher Scientific	mouse IgG1	None	5 µg/mL
	Rabbit Polyclonal	Thermo Fisher Scientific	Rabbit IgG	None	5 µg/mL
LILRA4	REA100/ 17G10.2	Miltenyi Biotec	human IgG1	APC	1:11
	656688	R&D Systems	mouse IgG2a	None	5 µg/mL
LILRA5	REA763/ 711828	Miltenyi Biotec	human IgG1	APC	1:11
LILRA6	921330	R&D Systems	mouse IgG1	Alexa Fluor 647	5 µg/mL
LILRB1	REA998/ GHI/75	Miltenyi Biotec	human IgG1	APC	1:11
	292305	R&D Systems	mouse IgG1	None	5 µg/mL
LILRB2	REA184/ 42D1	Miltenyi Biotec	human IgG1	APC	1:11
	287219	R&D Systems	mouse IgG2a	APC	1:10
LILRB3	REA207/MKT5.1	Miltenyi Biotec	human IgG1	APC	1:11
	222821	R&D Systems	mouse IgG2a	APC	1:10
LILRB4	REA141/ ZM4.1	Miltenyi Biotec	human IgG1	APC	1:11
	1057717	R&D Systems	mouse IgG2a	None	5 µg/mL
	293623	R&D Systems	mouse IgG2a	None	5 µg/mL
LILRB5	395239	R&D Systems	mouse IgG2b	None	5 µg/mL
	Goat Polyclonal	R&D Systems	Goat IgG	None	5 µg/mL
